# Supplementary material for: Immune dysregulation in gestational diabetes mellitus: placental downregulation of CXCL9 and IL1RL1 and altered immune cell infiltration
Source: Front Cell Dev Biol. 2026 May 29;14:1803128. doi: 10.3389/fcell.2026.1803128 (PMC13260586; doi:10.3389/fcell.2026.1803128)
Supplement: Supplementary file 1 [file DataSheet1.zip]

Archive with 14 entries (13 files):
- supplementary materials/
- supplementary materials/Figure S1 Sensitivity analysis of DEGs.tif
- supplementary materials/Figure S2 Expression heatmapof CXCL9 and IL1RL1 genes.tif
- supplementary materials/S1.txt
- supplementary materials/S2.txt
- supplementary materials/supplementary result.doc
- supplementary materials/Table S1.xls
- supplementary materials/Table S2.xls
- supplementary materials/Table S3.xlsx
- supplementary materials/Table S4.xls
- supplementary materials/Table S5.csv
- supplementary materials/Table S6.xls
- supplementary materials/Table S7.csv
- supplementary materials/Table S8.xls
