# Supplementary material for: Immune dysregulation in gestational diabetes mellitus: placental downregulation of CXCL9 and IL1RL1 and altered immune cell infiltration
Source: Front Cell Dev Biol. 2026 May 29;14:1803128. doi: 10.3389/fcell.2026.1803128 (PMC13260586; doi:10.3389/fcell.2026.1803128)
Supplement: Supplementary file 1 [file DataSheet1.zip › supplementary materials/S1.txt]

ONTOLOGY	ID	Description	GeneRatio	BgRatio	pvalue	p.adjust	qvalue	geneID	Count
BP	GO:0002460	adaptive immune response based on somatic recombination of immune receptors built from immunoglobulin superfamily domains	6/11	380/18870	2.72041902765799e-08	1.46630585590766e-05	7.27354140026452e-06	IGHV3-30/HLA-DRB1/IGLC7/IGHV3-48/IL1RL1/IGHV3-33	6
BP	GO:0002449	lymphocyte mediated immunity	5/11	368/18870	1.15166098217707e-06	0.00031037263469672	0.000153958889196303	IGHV3-30/HLA-DRB1/IGLC7/IGHV3-48/IGHV3-33	5
BP	GO:0002443	leukocyte mediated immunity	5/11	466/18870	3.67329386711228e-06	0.000480231988777619	0.000238216824820848	IGHV3-30/HLA-DRB1/IGLC7/IGHV3-48/IGHV3-33	5
BP	GO:0016064	immunoglobulin mediated immune response	4/11	205/18870	4.20531254967476e-06	0.000480231988777619	0.000238216824820848	IGHV3-30/IGLC7/IGHV3-48/IGHV3-33	4
BP	GO:0019724	B cell mediated immunity	4/11	208/18870	4.45484219645286e-06	0.000480231988777619	0.000238216824820848	IGHV3-30/IGLC7/IGHV3-48/IGHV3-33	4
BP	GO:0006959	humoral immune response	4/11	258/18870	1.04476131118755e-05	0.000938543911216813	0.000465560303581819	CXCL9/CXCL10/LYZ/HLA-DRB1	4
BP	GO:0002399	MHC class II protein complex assembly	2/11	16/18870	3.69079028116693e-05	0.00248666995193622	0.00123350096239	HLA-DRB1/HLA-DRB4	2
BP	GO:0002503	peptide antigen assembly with MHC class II protein complex	2/11	16/18870	3.69079028116693e-05	0.00248666995193622	0.00123350096239	HLA-DRB1/HLA-DRB4	2
BP	GO:0019730	antimicrobial humoral response	3/11	133/18870	5.41941306195202e-05	0.0028597975884638	0.00141858917580276	CXCL9/CXCL10/LYZ	3
BP	GO:0002396	MHC protein complex assembly	2/11	20/18870	5.8363216091098e-05	0.0028597975884638	0.00141858917580276	HLA-DRB1/HLA-DRB4	2
BP	GO:0002501	peptide antigen assembly with MHC protein complex	2/11	20/18870	5.8363216091098e-05	0.0028597975884638	0.00141858917580276	HLA-DRB1/HLA-DRB4	2
BP	GO:1901739	regulation of myoblast fusion	2/11	21/18870	6.44861994966346e-05	0.0028965051273905	0.00143679777825835	CXCL9/CXCL10	2
BP	GO:0060142	regulation of syncytium formation by plasma membrane fusion	2/11	30/18870	0.000133196742533569	0.00547999172447473	0.00271832418321762	CXCL9/CXCL10	2
BP	GO:0019886	antigen processing and presentation of exogenous peptide antigen via MHC class II	2/11	31/18870	0.000142337447388954	0.00547999172447473	0.00271832418321762	HLA-DRB1/HLA-DRB4	2
BP	GO:0002495	antigen processing and presentation of peptide antigen via MHC class II	2/11	35/18870	0.000181899154217407	0.00653624294154548	0.00324227264359448	HLA-DRB1/HLA-DRB4	2
BP	GO:0002504	antigen processing and presentation of peptide or polysaccharide antigen via MHC class II	2/11	37/18870	0.000203475296602493	0.00685457405429649	0.00340017929848903	HLA-DRB1/HLA-DRB4	2
BP	GO:0002478	antigen processing and presentation of exogenous peptide antigen	2/11	40/18870	0.000238077133329836	0.00749229843647703	0.00371651948611496	HLA-DRB1/HLA-DRB4	2
BP	GO:0051281	positive regulation of release of sequestered calcium ion into cytosol	2/11	41/18870	0.000250206626821125	0.00749229843647703	0.00371651948611496	CXCL9/CXCL10	2
BP	GO:0032689	negative regulation of type II interferon production	2/11	44/18870	0.0002883777262691	0.00818082076100237	0.00405805775470091	HLA-DRB1/IL1RL1	2
BP	GO:0042088	T-helper 1 type immune response	2/11	48/18870	0.000343421255947001	0.00876906627986316	0.00434985418432818	HLA-DRB1/IL1RL1	2
BP	GO:0007520	myoblast fusion	2/11	49/18870	0.000357921072647476	0.00876906627986316	0.00434985418432818	CXCL9/CXCL10	2
BP	GO:0019884	antigen processing and presentation of exogenous antigen	2/11	49/18870	0.000357921072647476	0.00876906627986316	0.00434985418432818	HLA-DRB1/HLA-DRB4	2
BP	GO:0000768	syncytium formation by plasma membrane fusion	2/11	63/18870	0.000591763850107926	0.0129903414734474	0.00644379793820063	CXCL9/CXCL10	2
BP	GO:0140253	cell-cell fusion	2/11	63/18870	0.000591763850107926	0.0129903414734474	0.00644379793820063	CXCL9/CXCL10	2
BP	GO:0030225	macrophage differentiation	2/11	64/18870	0.00061065875869209	0.0129903414734474	0.00644379793820063	HLA-DRB1/IL1RL1	2
BP	GO:0051146	striated muscle cell differentiation	3/11	305/18870	0.000626621295565179	0.0129903414734474	0.00644379793820063	CXCL9/CXCL10/DKK1	3
BP	GO:0006949	syncytium formation	2/11	67/18870	0.000669086750855906	0.0133569540263457	0.00662565437494737	CXCL9/CXCL10	2
BP	GO:0048002	antigen processing and presentation of peptide antigen	2/11	71/18870	0.000751047804979621	0.0144576702458577	0.00717165949115879	HLA-DRB1/HLA-DRB4	2
BP	GO:0045661	regulation of myoblast differentiation	2/11	73/18870	0.000793761992157697	0.014753024612862	0.00731816863913085	CXCL9/CXCL10	2
BP	GO:0051279	regulation of release of sequestered calcium ion into cytosol	2/11	83/18870	0.00102457946058496	0.0176730596049903	0.00876663829639202	CXCL9/CXCL10	2
BP	GO:0061844	antimicrobial humoral immune response mediated by antimicrobial peptide	2/11	83/18870	0.00102457946058496	0.0176730596049903	0.00876663829639202	CXCL9/CXCL10	2
BP	GO:1904427	positive regulation of calcium ion transmembrane transport	2/11	84/18870	0.00104923544964692	0.0176730596049903	0.00876663829639202	CXCL9/CXCL10	2
BP	GO:0002696	positive regulation of leukocyte activation	3/11	380/18870	0.00118541548962254	0.0193617863305014	0.00960432326520331	HLA-DRB1/IL1RL1/HLA-DRB4	3
BP	GO:0070098	chemokine-mediated signaling pathway	2/11	91/18870	0.00122979469156515	0.0194958629045181	0.00967083132066711	CXCL9/CXCL10	2
BP	GO:0050867	positive regulation of cell activation	3/11	396/18870	0.0013351089922645	0.0205606784808733	0.0101990280912837	HLA-DRB1/IL1RL1/HLA-DRB4	3
BP	GO:1990868	response to chemokine	2/11	99/18870	0.00145313177582965	0.0211685953289778	0.0105005823914859	CXCL9/CXCL10	2
BP	GO:1990869	cellular response to chemokine	2/11	99/18870	0.00145313177582965	0.0211685953289778	0.0105005823914859	CXCL9/CXCL10	2
BP	GO:0042692	muscle cell differentiation	3/11	419/18870	0.00157054686191314	0.0222769673308207	0.0110503851226022	CXCL9/CXCL10/DKK1	3
BP	GO:0030593	neutrophil chemotaxis	2/11	107/18870	0.00169444858426363	0.0234181483825153	0.0116164626289598	CXCL9/CXCL10	2
BP	GO:0045445	myoblast differentiation	2/11	110/18870	0.00178954890235328	0.0241141714592104	0.0119617216104667	CXCL9/CXCL10	2
BP	GO:0019882	antigen processing and presentation	2/11	116/18870	0.00198724535478169	0.0256003767339993	0.0126989467638625	HLA-DRB1/HLA-DRB4	2
BP	GO:0051928	positive regulation of calcium ion transport	2/11	118/18870	0.00205535710483248	0.0256003767339993	0.0126989467638625	CXCL9/CXCL10	2
BP	GO:0032609	type II interferon production	2/11	119/18870	0.00208982667216321	0.0256003767339993	0.0126989467638625	HLA-DRB1/IL1RL1	2
BP	GO:0032649	regulation of type II interferon production	2/11	119/18870	0.00208982667216321	0.0256003767339993	0.0126989467638625	HLA-DRB1/IL1RL1	2
BP	GO:1990266	neutrophil migration	2/11	129/18870	0.00244962598397627	0.0285223924205215	0.0141483989352846	CXCL9/CXCL10	2
BP	GO:0014902	myotube differentiation	2/11	130/18870	0.00248711028527739	0.0285223924205215	0.0141483989352846	CXCL9/CXCL10	2
BP	GO:0071621	granulocyte chemotaxis	2/11	130/18870	0.00248711028527739	0.0285223924205215	0.0141483989352846	CXCL9/CXCL10	2
BP	GO:0051209	release of sequestered calcium ion into cytosol	2/11	136/18870	0.00271772772544275	0.0303282471380727	0.0150441846949917	CXCL9/CXCL10	2
BP	GO:0051283	negative regulation of sequestering of calcium ion	2/11	137/18870	0.00275711337618843	0.0303282471380727	0.0150441846949917	CXCL9/CXCL10	2
BP	GO:0051282	regulation of sequestering of calcium ion	2/11	139/18870	0.002836696024522	0.0305795831443472	0.0151688587416545	CXCL9/CXCL10	2
BP	GO:1904064	positive regulation of cation transmembrane transport	2/11	141/18870	0.00291735866906395	0.0308324769142249	0.0152943055096438	CXCL9/CXCL10	2
BP	GO:0051208	sequestering of calcium ion	2/11	143/18870	0.00299909915276781	0.0310868162181125	0.0154204693279964	CXCL9/CXCL10	2
BP	GO:0097530	granulocyte migration	2/11	156/18870	0.00355653611392263	0.0357336607915848	0.0177255147760229	CXCL9/CXCL10	2
BP	GO:0007189	adenylate cyclase-activating G protein-coupled receptor signaling pathway	2/11	158/18870	0.00364629191750865	0.0357336607915848	0.0177255147760229	CXCL9/CXCL10	2
BP	GO:0034767	positive regulation of monoatomic ion transmembrane transport	2/11	158/18870	0.00364629191750865	0.0357336607915848	0.0177255147760229	CXCL9/CXCL10	2
BP	GO:1903169	regulation of calcium ion transmembrane transport	2/11	174/18870	0.00440230593820465	0.0423721946552198	0.0210185283515786	CXCL9/CXCL10	2
BP	GO:0002822	regulation of adaptive immune response based on somatic recombination of immune receptors built from immunoglobulin superfamily domains	2/11	193/18870	0.00538665663853996	0.0478341372110637	0.0237278993293823	HLA-DRB1/IL1RL1	2
BP	GO:0002361	CD4-positive, CD25-positive, alpha-beta regulatory T cell differentiation	1/11	10/18870	0.00581547421274198	0.0478341372110637	0.0237278993293823	HLA-DRB1	1
BP	GO:0045657	positive regulation of monocyte differentiation	1/11	10/18870	0.00581547421274198	0.0478341372110637	0.0237278993293823	HLA-DRB1	1
BP	GO:2000826	regulation of heart morphogenesis	1/11	10/18870	0.00581547421274198	0.0478341372110637	0.0237278993293823	DKK1	1
BP	GO:0050777	negative regulation of immune response	2/11	205/18870	0.00605602253661298	0.0478341372110637	0.0237278993293823	HLA-DRB1/IL1RL1	2
BP	GO:0050851	antigen receptor-mediated signaling pathway	2/11	205/18870	0.00605602253661298	0.0478341372110637	0.0237278993293823	HLA-DRB1/IGLC7	2
BP	GO:0097553	calcium ion transmembrane import into cytosol	2/11	205/18870	0.00605602253661298	0.0478341372110637	0.0237278993293823	CXCL9/CXCL10	2
BP	GO:0002819	regulation of adaptive immune response	2/11	208/18870	0.00622906429489805	0.0478341372110637	0.0237278993293823	HLA-DRB1/IL1RL1	2
BP	GO:0010454	negative regulation of cell fate commitment	1/11	11/18870	0.00639532732958514	0.0478341372110637	0.0237278993293823	DKK1	1
BP	GO:0032754	positive regulation of interleukin-5 production	1/11	11/18870	0.00639532732958514	0.0478341372110637	0.0237278993293823	IL1RL1	1
BP	GO:0042118	endothelial cell activation	1/11	11/18870	0.00639532732958514	0.0478341372110637	0.0237278993293823	CXCL10	1
BP	GO:0060923	cardiac muscle cell fate commitment	1/11	11/18870	0.00639532732958514	0.0478341372110637	0.0237278993293823	DKK1	1
BP	GO:1905809	negative regulation of synapse organization	1/11	11/18870	0.00639532732958514	0.0478341372110637	0.0237278993293823	DKK1	1
BP	GO:2000726	negative regulation of cardiac muscle cell differentiation	1/11	11/18870	0.00639532732958514	0.0478341372110637	0.0237278993293823	DKK1	1
BP	GO:0043270	positive regulation of monoatomic ion transport	2/11	214/18870	0.00658193930682107	0.0478341372110637	0.0237278993293823	CXCL9/CXCL10	2
BP	GO:0034764	positive regulation of transmembrane transport	2/11	217/18870	0.00676175865950619	0.0478341372110637	0.0237278993293823	CXCL9/CXCL10	2
BP	GO:0002424	T cell mediated immune response to tumor cell	1/11	12/18870	0.00697487297884414	0.0478341372110637	0.0237278993293823	HLA-DRB1	1
BP	GO:0003306	Wnt signaling pathway involved in heart development	1/11	12/18870	0.00697487297884414	0.0478341372110637	0.0237278993293823	DKK1	1
BP	GO:0007501	mesodermal cell fate specification	1/11	12/18870	0.00697487297884414	0.0478341372110637	0.0237278993293823	DKK1	1
BP	GO:0043380	regulation of memory T cell differentiation	1/11	12/18870	0.00697487297884414	0.0478341372110637	0.0237278993293823	HLA-DRB1	1
BP	GO:1904338	regulation of dopaminergic neuron differentiation	1/11	12/18870	0.00697487297884414	0.0478341372110637	0.0237278993293823	DKK1	1
BP	GO:0001906	cell killing	2/11	223/18870	0.00712812640839795	0.0478341372110637	0.0237278993293823	LYZ/HLA-DRB1	2
BP	GO:0071222	cellular response to lipopolysaccharide	2/11	226/18870	0.00731466098552993	0.0478341372110637	0.0237278993293823	CXCL9/CXCL10	2
BP	GO:0043379	memory T cell differentiation	1/11	13/18870	0.00755411130725792	0.0478341372110637	0.0237278993293823	HLA-DRB1	1
BP	GO:1902947	regulation of tau-protein kinase activity	1/11	13/18870	0.00755411130725792	0.0478341372110637	0.0237278993293823	DKK1	1
BP	GO:0002573	myeloid leukocyte differentiation	2/11	235/18870	0.00788758489871126	0.0478341372110637	0.0237278993293823	HLA-DRB1/IL1RL1	2
BP	GO:0051651	maintenance of location in cell	2/11	237/18870	0.00801760164578469	0.0478341372110637	0.0237278993293823	CXCL9/CXCL10	2
BP	GO:0046598	positive regulation of viral entry into host cell	1/11	14/18870	0.00813304246150437	0.0478341372110637	0.0237278993293823	HLA-DRB1	1
BP	GO:0075294	positive regulation by symbiont of entry into host	1/11	14/18870	0.00813304246150437	0.0478341372110637	0.0237278993293823	HLA-DRB1	1
BP	GO:0090715	immunological memory formation process	1/11	14/18870	0.00813304246150437	0.0478341372110637	0.0237278993293823	HLA-DRB1	1
BP	GO:0098883	synapse pruning	1/11	14/18870	0.00813304246150437	0.0478341372110637	0.0237278993293823	DKK1	1
BP	GO:1905208	negative regulation of cardiocyte differentiation	1/11	14/18870	0.00813304246150437	0.0478341372110637	0.0237278993293823	DKK1	1
BP	GO:0071219	cellular response to molecule of bacterial origin	2/11	239/18870	0.00814859593371893	0.0478341372110637	0.0237278993293823	CXCL9/CXCL10	2
BP	GO:0030595	leukocyte chemotaxis	2/11	240/18870	0.00821445902316291	0.0478341372110637	0.0237278993293823	CXCL9/CXCL10	2
BP	GO:0097529	myeloid leukocyte migration	2/11	242/18870	0.0083469158297697	0.0478341372110637	0.0237278993293823	CXCL9/CXCL10	2
BP	GO:0001711	endodermal cell fate commitment	1/11	15/18870	0.00871166658819722	0.0478341372110637	0.0237278993293823	DKK1	1
BP	GO:0002468	dendritic cell antigen processing and presentation	1/11	15/18870	0.00871166658819722	0.0478341372110637	0.0237278993293823	HLA-DRB1	1
BP	GO:2000052	positive regulation of non-canonical Wnt signaling pathway	1/11	15/18870	0.00871166658819722	0.0478341372110637	0.0237278993293823	DKK1	1
BP	GO:0007188	adenylate cyclase-modulating G protein-coupled receptor signaling pathway	2/11	248/18870	0.00875011311368521	0.0478341372110637	0.0237278993293823	CXCL9/CXCL10	2
BP	GO:0050870	positive regulation of T cell activation	2/11	251/18870	0.00895497690796835	0.0478341372110637	0.0237278993293823	HLA-DRB1/HLA-DRB4	2
BP	GO:0051924	regulation of calcium ion transport	2/11	251/18870	0.00895497690796835	0.0478341372110637	0.0237278993293823	CXCL9/CXCL10	2
BP	GO:0002836	positive regulation of response to tumor cell	1/11	16/18870	0.00928998383388968	0.0478341372110637	0.0237278993293823	HLA-DRB1	1
BP	GO:0002839	positive regulation of immune response to tumor cell	1/11	16/18870	0.00928998383388968	0.0478341372110637	0.0237278993293823	HLA-DRB1	1
BP	GO:0010819	regulation of T cell chemotaxis	1/11	16/18870	0.00928998383388968	0.0478341372110637	0.0237278993293823	CXCL10	1
BP	GO:0016045	detection of bacterium	1/11	16/18870	0.00928998383388968	0.0478341372110637	0.0237278993293823	HLA-DRB1	1
BP	GO:0060911	cardiac cell fate commitment	1/11	16/18870	0.00928998383388968	0.0478341372110637	0.0237278993293823	DKK1	1
BP	GO:1901741	positive regulation of myoblast fusion	1/11	16/18870	0.00928998383388968	0.0478341372110637	0.0237278993293823	CXCL9	1
BP	GO:2000095	regulation of Wnt signaling pathway, planar cell polarity pathway	1/11	16/18870	0.00928998383388968	0.0478341372110637	0.0237278993293823	DKK1	1
BP	GO:0001710	mesodermal cell fate commitment	1/11	17/18870	0.0098679943450718	0.0478341372110637	0.0237278993293823	DKK1	1
BP	GO:0003128	heart field specification	1/11	17/18870	0.0098679943450718	0.0478341372110637	0.0237278993293823	DKK1	1
BP	GO:0003159	morphogenesis of an endothelium	1/11	17/18870	0.0098679943450718	0.0478341372110637	0.0237278993293823	CXCL10	1
BP	GO:0061154	endothelial tube morphogenesis	1/11	17/18870	0.0098679943450718	0.0478341372110637	0.0237278993293823	CXCL10	1
BP	GO:0097396	response to interleukin-17	1/11	17/18870	0.0098679943450718	0.0478341372110637	0.0237278993293823	CXCL10	1
BP	GO:0097398	cellular response to interleukin-17	1/11	17/18870	0.0098679943450718	0.0478341372110637	0.0237278993293823	CXCL10	1
BP	GO:1904948	midbrain dopaminergic neuron differentiation	1/11	17/18870	0.0098679943450718	0.0478341372110637	0.0237278993293823	DKK1	1
BP	GO:0071216	cellular response to biotic stimulus	2/11	265/18870	0.00993956097892233	0.0478341372110637	0.0237278993293823	CXCL9/CXCL10	2
BP	GO:0090713	immunological memory process	1/11	18/18870	0.0104456982681717	0.049825056341102	0.0247154854225953	HLA-DRB1	1
CC	GO:0019814	immunoglobulin complex	4/11	165/19886	1.44125592335466e-06	6.62977724743143e-05	2.12395609757529e-05	IGHV3-30/IGLC7/IGHV3-48/IGHV3-33	4
CC	GO:0042613	MHC class II protein complex	2/11	17/19886	3.76610601099766e-05	0.000641290519689829	0.000205447763745025	HLA-DRB1/HLA-DRB4	2
CC	GO:0009897	external side of plasma membrane	4/11	387/19886	4.18232947623801e-05	0.000641290519689829	0.000205447763745025	CXCL9/CXCL10/HLA-DRB1/IL1RL1	4
CC	GO:0042611	MHC protein complex	2/11	25/19886	8.28755345738903e-05	0.000953068647599738	0.000305330916851175	HLA-DRB1/HLA-DRB4	2
CC	GO:0098553	lumenal side of endoplasmic reticulum membrane	2/11	29/19886	0.000112022909962804	0.00103061077165779	0.000330172787258789	HLA-DRB1/HLA-DRB4	2
CC	GO:0098576	lumenal side of membrane	2/11	38/19886	0.000193444564619155	0.00148307499541352	0.000475127000818977	HLA-DRB1/HLA-DRB4	2
CC	GO:0012507	ER to Golgi transport vesicle membrane	2/11	64/19886	0.000550407050006069	0.00361696061432559	0.0011587516842233	HLA-DRB1/HLA-DRB4	2
CC	GO:0030669	clathrin-coated endocytic vesicle membrane	2/11	74/19886	0.000735203187347851	0.00422741832725014	0.00135432166090394	HLA-DRB1/HLA-DRB4	2
CC	GO:0045334	clathrin-coated endocytic vesicle	2/11	92/19886	0.00113324247147415	0.005440015375597	0.00174279668783428	HLA-DRB1/HLA-DRB4	2
CC	GO:0030134	COPII-coated ER to Golgi transport vesicle	2/11	94/19886	0.00118261203817326	0.005440015375597	0.00174279668783428	HLA-DRB1/HLA-DRB4	2
CC	GO:0032588	trans-Golgi network membrane	2/11	105/19886	0.00147235462437352	0.00615711933828928	0.00197253251112242	HLA-DRB1/HLA-DRB4	2
CC	GO:0030665	clathrin-coated vesicle membrane	2/11	136/19886	0.00245244642632086	0.00940104463422997	0.00301177631302562	HLA-DRB1/HLA-DRB4	2
CC	GO:0031902	late endosome membrane	2/11	175/19886	0.00401978539486547	0.0142238560126009	0.00455684174316733	HLA-DRB1/HLA-DRB4	2
CC	GO:0030666	endocytic vesicle membrane	2/11	202/19886	0.00531648437149362	0.0158013368450598	0.00506221317690702	HLA-DRB1/HLA-DRB4	2
CC	GO:0030662	coated vesicle membrane	2/11	203/19886	0.00536776470423389	0.0158013368450598	0.00506221317690702	HLA-DRB1/HLA-DRB4	2
CC	GO:0071745	IgA immunoglobulin complex	1/11	10/19886	0.00551902689799477	0.0158013368450598	0.00506221317690702	IGLC7	1
CC	GO:0030136	clathrin-coated vesicle	2/11	212/19886	0.00583962448621774	0.0158013368450598	0.00506221317690702	HLA-DRB1/HLA-DRB4	2
CC	GO:0071735	IgG immunoglobulin complex	1/11	13/19886	0.00716932688129079	0.0174022558133911	0.00557509339559441	IGLC7	1
CC	GO:0030658	transport vesicle membrane	2/11	236/19886	0.00718788827074851	0.0174022558133911	0.00557509339559441	HLA-DRB1/HLA-DRB4	2
CC	GO:0005802	trans-Golgi network	2/11	259/19886	0.00860056380197513	0.0197812967445428	0.00633725753829747	HLA-DRB1/HLA-DRB4	2
CC	GO:0030135	coated vesicle	2/11	311/19886	0.0122156252192177	0.0261724787373004	0.00838477579684682	HLA-DRB1/HLA-DRB4	2
CC	GO:0005770	late endosome	2/11	315/19886	0.0125172724395785	0.0261724787373004	0.00838477579684682	HLA-DRB1/HLA-DRB4	2
CC	GO:0030139	endocytic vesicle	2/11	348/19886	0.0151305405173978	0.0302610810347956	0.00969462550313817	HLA-DRB1/HLA-DRB4	2
CC	GO:0098791	Golgi apparatus subcompartment	2/11	382/19886	0.0180500989338802	0.0345960229566037	0.0110833940822071	HLA-DRB1/HLA-DRB4	2
CC	GO:0030133	transport vesicle	2/11	431/19886	0.0226473784545227	0.0402761212858724	0.012903105217442	HLA-DRB1/HLA-DRB4	2
CC	GO:0005765	lysosomal membrane	2/11	441/19886	0.023640332059099	0.0402761212858724	0.012903105217442	HLA-DRB1/HLA-DRB4	2
CC	GO:0098852	lytic vacuole membrane	2/11	441/19886	0.023640332059099	0.0402761212858724	0.012903105217442	HLA-DRB1/HLA-DRB4	2
CC	GO:0001772	immunological synapse	1/11	45/19886	0.024618268628399	0.0404442984609412	0.0129569834886311	HLA-DRB1	1
CC	GO:0005774	vacuolar membrane	2/11	484/19886	0.0281139995985756	0.0445946200529131	0.0142866059666083	HLA-DRB1/HLA-DRB4	2
CC	GO:1904724	tertiary granule lumen	1/11	55/19886	0.0300136081187808	0.0460208657821306	0.0147435267951906	LYZ	1
MF	GO:0003823	antigen binding	6/11	178/18496	3.24106243821169e-10	1.32883559966679e-08	3.75280913898196e-09	IGHV3-30/HLA-DRB1/IGLC7/IGHV3-48/IGHV3-33/HLA-DRB4	6
MF	GO:0045236	CXCR chemokine receptor binding	2/11	18/18496	4.89437488703834e-05	0.00100334685184286	0.000283358546091694	CXCL9/CXCL10	2
MF	GO:0023026	MHC class II protein complex binding	2/11	27/18496	0.000111955293212002	0.00153005567389736	0.000432108149239306	HLA-DRB1/HLA-DRB4	2
MF	GO:0023023	MHC protein complex binding	2/11	37/18496	0.000211739820774134	0.00217033316293487	0.00061293106013565	HLA-DRB1/HLA-DRB4	2
MF	GO:0042605	peptide antigen binding	2/11	47/18496	0.000342566433548396	0.00254493796778083	0.000718724458166602	HLA-DRB1/HLA-DRB4	2
MF	GO:0008009	chemokine activity	2/11	49/18496	0.000372429946504512	0.00254493796778083	0.000718724458166602	CXCL9/CXCL10	2
MF	GO:0042379	chemokine receptor binding	2/11	74/18496	0.000848474673436461	0.00496963737298498	0.00140349194102272	CXCL9/CXCL10	2
MF	GO:0016798	hydrolase activity, acting on glycosyl bonds	2/11	131/18496	0.00262583097926229	0.0134573837687192	0.00380054483840595	LYZ/IL1RL1	2
MF	GO:0140375	immune receptor activity	2/11	147/18496	0.00329205991459116	0.0149971618331375	0.00423539872052663	HLA-DRB1/IL1RL1	2
MF	GO:0003796	lysozyme activity	1/11	10/18496	0.00593278044743006	0.0204505224403529	0.00577550056081854	LYZ	1
MF	GO:0032395	MHC class II receptor activity	1/11	10/18496	0.00593278044743006	0.0204505224403529	0.00577550056081854	HLA-DRB1	1
MF	GO:0042608	T cell receptor binding	1/11	11/18496	0.00652429507553154	0.0204505224403529	0.00577550056081854	HLA-DRB1	1
MF	GO:0008603	cAMP-dependent protein kinase regulator activity	1/11	12/18496	0.00711548970653852	0.0204505224403529	0.00577550056081854	CXCL10	1
MF	GO:0039706	co-receptor binding	1/11	13/18496	0.00770636449626128	0.0204505224403529	0.00577550056081854	DKK1	1
MF	GO:0061783	peptidoglycan muralytic activity	1/11	14/18496	0.00829691960043999	0.0204505224403529	0.00577550056081854	LYZ	1
MF	GO:0005125	cytokine activity	2/11	237/18496	0.0083325264543517	0.0204505224403529	0.00577550056081854	CXCL9/CXCL10	2
MF	GO:0003953	NAD+ nucleosidase activity	1/11	16/18496	0.0094770713747977	0.0204505224403529	0.00577550056081854	IL1RL1	1
MF	GO:0050135	NAD(P)+ nucleosidase activity	1/11	16/18496	0.0094770713747977	0.0204505224403529	0.00577550056081854	IL1RL1	1
MF	GO:0061809	NAD+ nucleotidase, cyclic ADP-ribose generating	1/11	16/18496	0.0094770713747977	0.0204505224403529	0.00577550056081854	IL1RL1	1
MF	GO:0005126	cytokine receptor binding	2/11	273/18496	0.0109339209571651	0.0224145379621884	0.0063301647646745	CXCL9/CXCL10	2
MF	GO:0001664	G protein-coupled receptor binding	2/11	291/18496	0.0123537699863066	0.0241192652113604	0.0068116024987154	CXCL9/CXCL10	2
MF	GO:0050750	low-density lipoprotein particle receptor binding	1/11	24/18496	0.0141849221523271	0.0260447281841958	0.00735537894803989	DKK1	1
MF	GO:0030247	polysaccharide binding	1/11	25/18496	0.0147719709752118	0.0260447281841958	0.00735537894803989	HLA-DRB1	1
MF	GO:0042277	peptide binding	2/11	325/18496	0.0152456945468463	0.0260447281841958	0.00735537894803989	HLA-DRB1/HLA-DRB4	2
MF	GO:0070325	lipoprotein particle receptor binding	1/11	29/18496	0.0171169895961334	0.0280718629376588	0.00792786886557757	DKK1	1
MF	GO:0048019	receptor antagonist activity	1/11	31/18496	0.0182875950707214	0.0288381306884453	0.00814427310841845	DKK1	1
MF	GO:0016799	hydrolase activity, hydrolyzing N-glycosyl compounds	1/11	38/18496	0.0223747401847952	0.0337611771871466	0.00953460716453436	IL1RL1	1
MF	GO:0033218	amide binding	2/11	405/18496	0.0230827199795706	0.0337611771871466	0.00953460716453436	HLA-DRB1/HLA-DRB4	2
MF	GO:0042056	chemoattractant activity	1/11	41/18496	0.0241216335137925	0.0337611771871466	0.00953460716453436	CXCL10	1
MF	GO:0030547	signaling receptor inhibitor activity	1/11	42/18496	0.024703300380839	0.0337611771871466	0.00953460716453436	DKK1	1
