# Supplementary material for: Immune dysregulation in gestational diabetes mellitus: placental downregulation of CXCL9 and IL1RL1 and altered immune cell infiltration
Source: Front Cell Dev Biol. 2026 May 29;14:1803128. doi: 10.3389/fcell.2026.1803128 (PMC13260586; doi:10.3389/fcell.2026.1803128)
Supplement: Supplementary file 1 [file DataSheet1.zip › supplementary materials/S2.txt]

category	subcategory	ID	Description	GeneRatio	BgRatio	pvalue	p.adjust	qvalue	geneID	Count
Human Diseases	Infectious disease: viral	hsa05164	Influenza A	3/7	173/9376	0.000204626597878364	0.00295040232657937	0.000817285963041376	CXCL10/HLA-DRB1/HLA-DRB4	3
Human Diseases	Immune disease	hsa05310	Asthma	2/7	32/9376	0.000234480059252463	0.00295040232657937	0.000817285963041376	HLA-DRB1/HLA-DRB4	2
Human Diseases	Infectious disease: viral	hsa05169	Epstein-Barr virus infection	3/7	205/9376	0.000337885441867982	0.00295040232657937	0.000817285963041376	CXCL10/HLA-DRB1/HLA-DRB4	3
Human Diseases	Immune disease	hsa05330	Allograft rejection	2/7	39/9376	0.000349429819582516	0.00295040232657937	0.000817285963041376	HLA-DRB1/HLA-DRB4	2
Human Diseases	Endocrine and metabolic disease	hsa04940	Type I diabetes mellitus	2/7	44/9376	0.000445307004915411	0.00295040232657937	0.000817285963041376	HLA-DRB1/HLA-DRB4	2
Human Diseases	Immune disease	hsa05332	Graft-versus-host disease	2/7	45/9376	0.000465852998933584	0.00295040232657937	0.000817285963041376	HLA-DRB1/HLA-DRB4	2
Organismal Systems	Immune system	hsa04672	Intestinal immune network for IgA production	2/7	50/9376	0.000575408483719293	0.00312364605447616	0.000865275915367359	HLA-DRB1/HLA-DRB4	2
Human Diseases	Immune disease	hsa05320	Autoimmune thyroid disease	2/7	54/9376	0.000671213812054703	0.00318826560725984	0.00088317606849303	HLA-DRB1/HLA-DRB4	2
Human Diseases	Immune disease	hsa05321	Inflammatory bowel disease	2/7	66/9376	0.00100182360978957	0.00384415548579292	0.0010648630154551	HLA-DRB1/HLA-DRB4	2
Environmental Information Processing	Signaling molecules and interaction	hsa04060	Cytokine-cytokine receptor interaction	3/7	298/9376	0.00101161986468235	0.00384415548579292	0.0010648630154551	CXCL9/CXCL10/IL1RL1	3
Human Diseases	Cardiovascular disease	hsa05416	Viral myocarditis	2/7	70/9376	0.00112632009428896	0.00389092396208913	0.00107781827204685	HLA-DRB1/HLA-DRB4	2
Human Diseases	Infectious disease: parasitic	hsa05140	Leishmaniasis	2/7	78/9376	0.00139656525119398	0.00442245662878092	0.00122505723788945	HLA-DRB1/HLA-DRB4	2
Organismal Systems	Immune system	hsa04612	Antigen processing and presentation	2/7	82/9376	0.00154225166089075	0.0045081202395268	0.00124878676995202	HLA-DRB1/HLA-DRB4	2
Organismal Systems	Immune system	hsa04658	Th1 and Th2 cell differentiation	2/7	93/9376	0.00197889614056993	0.00482185018557151	0.00133569257218047	HLA-DRB1/HLA-DRB4	2
Human Diseases	Immune disease	hsa05323	Rheumatoid arthritis	2/7	95/9376	0.00206392432172906	0.00482185018557151	0.00133569257218047	HLA-DRB1/HLA-DRB4	2
Human Diseases	Infectious disease: bacterial	hsa05150	Staphylococcus aureus infection	2/7	99/9376	0.00223915256028584	0.00482185018557151	0.00133569257218047	HLA-DRB1/HLA-DRB4	2
Environmental Information Processing	Signaling molecules and interaction	hsa04061	Viral protein interaction with cytokine and cytokine receptor	2/7	100/9376	0.00228403429842861	0.00482185018557151	0.00133569257218047	CXCL9/CXCL10	2
Organismal Systems	Immune system	hsa04640	Hematopoietic cell lineage	2/7	100/9376	0.00228403429842861	0.00482185018557151	0.00133569257218047	HLA-DRB1/HLA-DRB4	2
Organismal Systems	Immune system	hsa04620	Toll-like receptor signaling pathway	2/7	109/9376	0.00270721377197935	0.00514370616676077	0.00142484935367334	CXCL9/CXCL10	2
Organismal Systems	Immune system	hsa04659	Th17 cell differentiation	2/7	109/9376	0.00270721377197935	0.00514370616676077	0.00142484935367334	HLA-DRB1/HLA-DRB4	2
Human Diseases	Infectious disease: parasitic	hsa05145	Toxoplasmosis	2/7	112/9376	0.00285593394712849	0.00516788047575631	0.00143154583815964	HLA-DRB1/HLA-DRB4	2
Human Diseases	Immune disease	hsa05322	Systemic lupus erythematosus	2/7	143/9376	0.00461341226068833	0.00796862117755258	0.00220737428741069	HLA-DRB1/HLA-DRB4	2
Cellular Processes	Transport and catabolism	hsa04145	Phagosome	2/7	155/9376	0.00539991928932964	0.00892160578237071	0.00247135894248496	HLA-DRB1/HLA-DRB4	2
Environmental Information Processing	Signaling molecules and interaction	hsa04514	Cell adhesion molecule (CAM) interaction	2/7	160/9376	0.00574480730433535	0.00909594489853098	0.00251965232646287	HLA-DRB1/HLA-DRB4	2
Human Diseases	Infectious disease: viral	hsa05168	Herpes simplex virus 1 infection	2/7	180/9376	0.00722398113757455	0.0106722742155675	0.00295630864697161	HLA-DRB1/HLA-DRB4	2
Human Diseases	Infectious disease: bacterial	hsa05152	Tuberculosis	2/7	181/9376	0.00730208235801987	0.0106722742155675	0.00295630864697161	HLA-DRB1/HLA-DRB4	2
Organismal Systems	Immune system	hsa04062	Chemokine signaling pathway	2/7	193/9376	0.00826968044967769	0.0116388095217686	0.00322404695893867	CXCL9/CXCL10	2
Human Diseases	Infectious disease: viral	hsa05166	Human T-cell leukemia virus 1 infection	2/7	224/9376	0.0110245395400096	0.014961875090013	0.00414456373684571	HLA-DRB1/HLA-DRB4	2
