# Supplementary material for: Immune dysregulation in gestational diabetes mellitus: placental downregulation of CXCL9 and IL1RL1 and altered immune cell infiltration
Source: Front Cell Dev Biol. 2026 May 29;14:1803128. doi: 10.3389/fcell.2026.1803128 (PMC13260586; doi:10.3389/fcell.2026.1803128)
Supplement: Supplementary file 1 [file DataSheet1.zip › supplementary materials/Table S2.xls]

## Sheet: Sheet1
Doctor1	CXCL9				IL1RL1					CXCL9
	High	Low	Total		High	Low	Total				Doctor2 →	Low	High	Total
Normal	7	43	50		36	14	50				Doctor1 ↓
GDM	1	49	50		20	30	50				Low	91	0	91
Total	9	91	100		56	44	100				High	0	9	9
											Total	91	9	100
										IL1RL1
Doctor2	CXCL9				IL1RL1						Doctor2 →	Low	High	Total
	High	Low	Total		High	Low	Total				Doctor1 ↓
Normal	6	44	50		33	17	50				Low	44	0	44
GDM	3	47	50		18	32	50				High	5	51	56
Total	9	91	100		51	49	100				Total	49	51	100
