# Supplementary material for: Immune dysregulation in gestational diabetes mellitus: placental downregulation of CXCL9 and IL1RL1 and altered immune cell infiltration
Source: Front Cell Dev Biol. 2026 May 29;14:1803128. doi: 10.3389/fcell.2026.1803128 (PMC13260586; doi:10.3389/fcell.2026.1803128)
Supplement: Supplementary file 1 [file DataSheet1.zip › supplementary materials/Table S3.xlsx]

## Sheet: Table S3
id	logFC	AveExpr	t	P.Value	adj.P.Val	B
IL1RL1	-0.604175	5.49741133345931	-3.30098	0.00158120477974533	0.932455568024678	-1.22059
CXCL9	-0.752815	3.3266815936004	-3.18968	0.00221008029074414	0.932455568024678	-1.51321
CXCL10	-0.71127	3.8516761574704	-3.05959	0.00324071003567975	0.932455568024678	-1.84622
DKK1	-0.665577	4.6844953303099	-3.05669	0.00326807169754552	0.932455568024678	-1.85352
IGFBP1	-0.816268	5.16681904207609	-2.72961	0.00818812788214242	0.932455568024678	-2.64454
IGHV3-30	-0.823477	5.09382285109599	-2.70662	0.00871299813621814	0.932455568024678	-2.69756
HLA-DRB5	-0.610781	6.17016281405896	-2.64949	0.0101533106380309	0.932455568024678	-2.82781
IGLC7	-0.731884	5.74431374048879	-2.55991	0.0128524625904606	0.936456092152233	-3.02759
IGHV3-33	-0.592187	5.91057356790123	-2.43605	0.0176550686201545	0.946225043587339	-3.29472
IGHV3-23	-0.692345	4.95474	-2.33333	0.0227987844935654	0.978296306196809	-3.508
IGKV2D-28	-0.618862	4.75557469790879	-2.29464	0.0250583216542293	0.980256167597852	-3.58636
IGKV1D-27	-0.674837	4.91228658175863	-2.22946	0.029314959129664	0.986525837988101	-3.71586
IGKV2-28	-0.677507	4.36365307583774	-2.17868	0.033060869602543	0.986525837988101	-3.81458
* DEGs identified at nominal p < 0.05 (uncorrected). No genes remained significant after Benjamini‑Hochberg FDR correction (q < 0.05).
