# Supplementary material for: Immune dysregulation in gestational diabetes mellitus: placental downregulation of CXCL9 and IL1RL1 and altered immune cell infiltration
Source: Front Cell Dev Biol. 2026 May 29;14:1803128. doi: 10.3389/fcell.2026.1803128 (PMC13260586; doi:10.3389/fcell.2026.1803128)
Supplement: Supplementary file 1 [file DataSheet1.zip › supplementary materials/Table S4.xls]

CXCL9
CXCL10
LYZ
IGHV3-30
HLA-DRB1
IGLC7
DKK1
IGHV3-48
IL1RL1
IGHV3-33
HLA-DRB4
