# Supplementary material for: Immune dysregulation in gestational diabetes mellitus: placental downregulation of CXCL9 and IL1RL1 and altered immune cell infiltration
Source: Front Cell Dev Biol. 2026 May 29;14:1803128. doi: 10.3389/fcell.2026.1803128 (PMC13260586; doi:10.3389/fcell.2026.1803128)
Supplement: Supplementary file 1 [file DataSheet1.zip › supplementary materials/Table S5.csv]

	Threshold	AUC	AUC_CI_lower	AUC_CI_upper	Sensitivity	Specificity	PPV	NPV	Youden_Index
CXCL9	3.001	0.655	0.497	0.812	0.2	0.4	0.286	0.294	-0.4
