# Supplementary material for: Immune dysregulation in gestational diabetes mellitus: placental downregulation of CXCL9 and IL1RL1 and altered immune cell infiltration
Source: Front Cell Dev Biol. 2026 May 29;14:1803128. doi: 10.3389/fcell.2026.1803128 (PMC13260586; doi:10.3389/fcell.2026.1803128)
Supplement: Supplementary file 1 [file DataSheet1.zip › supplementary materials/Table S6.xls]

id	B cells naive	B cells memory	Plasma cells	T cells CD8	T cells CD4 naive	T cells CD4 memory resting	T cells CD4 memory activated	T cells follicular helper	T cells regulatory (Tregs)	T cells gamma delta	NK cells resting	NK cells activated	Monocytes	Macrophages M0	Macrophages M1	Macrophages M2	Dendritic cells resting	Dendritic cells activated	Mast cells resting	Mast cells activated	Eosinophils	Neutrophils
GSM1785050_Control	0.0582281950704506	0	0.0734194507771802	0.264259064299926	0	0	0	0.0759935084367391	0.0937514938517576	0	0.0704895942274871	0.0666744325509584	0.130982623500128	0.070154137723542	0	0.0279288665995837	0	0	0.0681186329622474	0	0	0
GSM1785054_Control	0.0721167005924868	0	0.0725800618763121	0.229191888987159	0	0	0	0.062456593072453	0.102086253349616	0	0.0842166394857173	0.0692927648062563	0.147907344663286	0.0805785620184155	0	0.00691068854137617	0	0	0.0726625026069229	0	0	0
GSM1785056_Control	0.030527388927269	0	0.0836773190365895	0.190157696290624	0	0	0	0.0521812747648026	0.121154051523457	0	0.159707352456034	0.0282204042021155	0.143167985401232	0.045200300004167	0.0181441146767886	0.0167416751106019	0	0	0.0776433003521948	0	0	0.0334771372541241
GSM1785022_Control	0.0419425996998059	0	0.0723163037083084	0.211373921571402	0	0	0	0.0658357943270249	0.122976089656782	0	0.102528753201338	0.0464198375742589	0.15543646193007	0.0822184615940012	0.0172967811200411	0	0	0	0.0816549956169669	0	0	0
GSM1785028_Control	0.0500402719392483	0	0.0787878891604198	0.259153683832285	0	0	0	0.0555357752260377	0.0860891826920094	0	0.0361238734430013	0.0966003290728087	0.150346365288689	0.0908972033306963	0	0.0175926134164324	0	0	0.0788328125983717	0	0	0
GSM1785013_Control	0.038563774147331	0	0.112449285058287	0.209271257992455	0.0916971228370241	0	0	0	0.0739415716582079	0	0.0820007162329247	0.0285171467126333	0.254333201306115	0.0617806198607142	0	0.00061325841117305	0	0.0111697959321843	0.0356622498509511	0	0	0
GSM1784993_Control	0	0.0400035852061393	0.0783160543053422	0.22152491922378	0	0	0	0.0363058215373392	0.149956118107882	0	0	0.0615466832895454	0.270596883334805	0.0191163432502167	0	0.022344186413824	0	0	0.0434726267430468	0.0568167785880798	0	0
GSM1785033_Control	0.0750602615522209	0	0.116047125665415	0.200439923712388	0.0314360329749973	0	0	0.0781360036877579	0.120935448755917	0	0	0.0668714315879161	0.227305296066773	0	0	0.0257147612961594	0	0.00116737518554929	0	0.0568863395149071	0	0
GSM1785001_Control	0.0302694675347385	0	0.0809270184155481	0.253063677864852	0	0	0	0.0693575590349645	0.101009234823245	0	0.0542193817382084	0.0891607852565748	0.169674305021102	0.0935245932531862	0	0	0	0	0.058793977057581	0	0	0
GSM1784998_Control	0.0783219933699757	0	0.0733315934428382	0.247375576686545	0	0	0	0.0387049399958454	0.12793785589977	0	0.0625430415655873	0.0687129501055347	0.146126977742885	0.0732360313354641	0.00522787562034706	0.00502304167372535	0	0	0.0734581225614819	0	0	0
GSM1785035_Control	0.0573706240409026	0	0.0897430130179898	0.197950447749288	0.0931059445068541	0	0	0.0371917469520771	0.0882406273420023	0	0	0.103230992694133	0.172409100133257	0.0226464421279088	0.0153916713041707	0.0253250307047074	0	0	0.0951274099906861	0	0	0.00226694943602366
GSM1785044_Control	0.0609571587477259	0	0.0811353224347434	0.25136564214825	0	0	0	0.0687624695624084	0.0922873841675757	0	0.0444392237618952	0.0810254288963066	0.142138759802838	0.082822019490992	0	0.0267785313108121	0	0	0.0682880596764529	0	0	0
GSM1785029_Control	0.0684581596646158	0	0.0690620143149616	0.236698678817642	0	0	0	0.0532576459118733	0.0874471578437038	0	0.0482697793581181	0.0567756436304472	0.118349943480436	0.0389375058785053	0.0595954597931614	0.10836725638039	0	0	0.0509446763262275	0	0	0.00383607859991885
GSM1784990_Control	0.0248123448604327	0	0.0867079803624007	0.213810750860764	0.102648149530938	0	0	0.00604704964566375	0.165525771696688	0	0.00905776566367806	0.0682249964479049	0.179435297551412	0.0166455993315111	0.0216916828975765	0.0187415985505403	0	0	0.0533437144841255	0.0333072981163647	0	0
GSM1785003_Control	0	0.0216893928446559	0.170356297181653	0.0952086802639568	0	0	0	0.0369533781723711	0.115815966538401	0	0.0298735641618793	0.0676748628105772	0.14387487673098	0.0723914255463789	0.130426352674286	0.0104022050637427	0.0105387599878098	0	0.07876811715141	0.0160261208718979	0	0
GSM1785017_Control	0.0603321973919261	0	0.0791589900222343	0.254078418137496	0	0	0	0.0626519408259127	0.0928814007916965	0	0.0301636407528848	0.090720434444737	0.183826655256763	0.0977262177772044	0	0	0	0	0.0484601045991455	0	0	0
GSM1785031_Control	0.0505384942928968	0	0.0802826068004281	0.289511037316182	0	0	0	0.050452119797035	0.0891359127993997	0	0.0425259775496339	0.0872409595343726	0.154490183948934	0.0703975772833992	0	0.0305041837557307	0	0	0.0549209469219875	0	0	0
GSM1785036_Control	0	0	0.0794844807554014	0.229121497136911	0.0169641668061975	0	0	0.0362905400687511	0.169440824921285	0	0.00111194441441527	0.0945364883595518	0.22383870083783	0	0	0.0721989318643814	0	0.000627633195843958	0.0548912803352513	0.0214935113041801	0	0
GSM1785037_Control	0	0.0559617390184685	0.0572906261399375	0.232337591726943	0	0	0	0.0264504676505997	0.179799289482312	0	0.0801170664010274	0.0647516920705914	0.118727004817388	0.0667409955333929	0.00572346853890725	0	0	0.0120170076948227	0.0624639739653988	0.0313349968121957	0	0.00628408014801404
GSM1785005_Control	0.0963945050171623	0	0.0899906213509368	0.216725171797393	0.065124980147895	0	0	0.047371280128666	0.124124764385893	0	0.0166548316012359	0.0567413296305009	0.148222632075248	0.021795553306682	0.00682046117250005	0.0233730579580711	0	0	0.0346237592371334	0.0499556482888224	0	0.0020814039018603
GSM1785038_Control	0.0605675552396187	0	0.0939051195528521	0.260799201966004	0.0758459055718687	0	0	0.00115583815108959	0.123163730420772	0	0.0158329732362471	0.0612485733834147	0.179283295531024	0.0226016484269534	0	0.0230729268534067	0	0	0.0775065693892023	0.00501666227754672	0	0
GSM1785053_Control	0.0737573382159045	0	0.144866897515541	0.189089658104387	0	0	0	0	0.120827294858309	0	0.00317393447585668	0.0952211899286103	0.212077704951271	0.0267666410962879	0.00334061672777516	0.0331277349304967	0	0	0.0977509891955611	0	0	0
GSM1785027_Control	0.0705386492331733	0	0.0677281353809269	0.20199026425029	0	0	0	0.0218677141415873	0.121343253815596	0	0.0416075138365696	0.0559537087396993	0.149645358850813	0.0679061002092885	0.0522811202781335	0.0540058152462114	0	0	0.0951323660177113	0	0	0
GSM1785021_Control	0.0590101949316915	0	0.0810128600543199	0.196415272764836	0.128617601623388	0	0	0.037744179371077	0.0982285875354267	0	0.00609910191618167	0.0684837118236354	0.13249077873397	0.0127278915849964	0	0.0514237814816115	0	0	0.0957135200030535	0.0260011101709715	0	0.00603140800483997
GSM1785024_Control	0.097249931414144	0	0.0950973128193726	0.181451603301017	0.11865385884057	0	0	0.0177262667701785	0.0818134980821322	0	0	0.0800913002345928	0.126344966105778	0	0.00148082512549152	0.11514802307847	0	0	0.0734679873768387	0.00382921958725675	0	0.00764520726415755
GSM1785025_Control	0.0735081497020811	0	0.0897818234355301	0.226601808547315	0.0441161127414971	0	0	0	0.0876224042196303	0	0	0.0866146311913586	0.131306132364341	0	0	0.136628677592839	0	0	0.114895385884506	0	0	0.00892487432090213
GSM1785006_Control	0.0655016205775662	0	0.097057575878415	0.252976157736354	0	0	0	0.0327318457044105	0.105715970000369	0	0.0544755000940582	0.0571601352465299	0.145219191852477	0.0687450818187839	0.0345270255301977	0.0288740032827594	0	0	0.0570158922780789	0	0	0
GSM1785014_Control	0.0690662581164038	0	0.102778134784185	0.249928659942189	0	0	0	0.0367177573175708	0.0896011241163657	0	0.0530791539670784	0.0739575879576192	0.140988723539257	0.068197922103524	0.0333422307902254	0.0247883350728713	0	0	0.0575541122927105	0	0	0
GSM1785020_Control	0.0646095429883333	0	0.104657516689624	0.256631900131595	0	0	0	0.0372731861295873	0.0809518928440942	0	0.0582058358884756	0.0711847193138543	0.140379124307132	0.0631070247528818	0.0329105837097573	0.0419026366911706	0	0	0.0481860365534953	0	0	0
GSM1785049_Control	0.0599725902272925	0	0.0799879183891419	0.216139827898061	0	0	0	0.0647835825175525	0.14724259386657	0	0.0886452591810172	0.0583100921845158	0.124141327434394	0.0750441962295958	0.00498626266876642	0	0	0	0.0798615526371657	0	0	0.000884796765927891
GSM1785004_Control	0.0288460634926369	0	0.0787901150304901	0.277493964421026	0	0	0	0.0484012968329841	0.0993885321820738	0	0.0352010534965067	0.0943341378481147	0.172038052378835	0.103827873160693	0	0	0	0	0.0616789111566398	0	0	0
GSM1784987_Treat	0.0387687417224394	0	0.0815803748422381	0.279850892079123	0	0	0	0.0607078566661245	0.0985309920300261	0	0.0101903594460541	0.104852392878389	0.159088443505878	0.0947581211830538	0	0.00323873351144695	0	0	0.0684330921352274	0	0	0
GSM1784999_Treat	0.0286815359554156	0	0.107230455267714	0.2193337870908	0.086193995035161	0	0	0.017927981872933	0.126781596161726	0	0.0245186791018344	0.00562807763015436	0.220312366891258	0.0299122988310714	0	0.0183586501984732	0	0.0184330309293429	0.0169896963504542	0.0796978486836617	0	0
GSM1785015_Treat	0.051602124054411	0	0.0693781051111361	0.250641739718109	0	0	0	0.0638392413072595	0.081480951001525	0	0.0195309345694215	0.103403027413518	0.174093550107401	0.0863700347010097	0	0.0315662504183135	0	0	0.0680940415978957	0	0	0
GSM1785041_Treat	0.0190791035739275	0	0.115068168492665	0.198948356168902	0.0440074575088644	0	0	0.0550934470629831	0.1430275949219	0	0.0470166990707577	0.0482273417981976	0.180208890457797	0.00770778222479411	0	0.00368204491193736	0	0.0466366037152571	0.0249283185680256	0.0454873941300622	0	0.0208807973939294
GSM1784988_Treat	0.0581807432004622	0	0.0723416750109911	0.295980427323264	0	0	0	0.0598513770830214	0.101940888218441	0	0.0256406855615733	0.0910509627342271	0.146415914662535	0.0894554953571003	0	0	0	0	0.0591418308483855	0	0	0
GSM1785000_Treat	0.034014024554756	0	0.0735552738222188	0.239026761987357	0	0	0	0.0716912779259187	0.0893153788655183	0	0.0480081204284208	0.0863517277614505	0.175315927119326	0.0804584838365841	0	0.0386453655046808	0	0	0.0636176581937697	0	0	0
GSM1784997_Treat	0.0576022063428422	0	0.0625807775682303	0.239509497311916	0	0	0	0.0491087437366206	0.143282871534462	0	0.0441349881492109	0.0794697400350833	0.145092897390109	0.100372292583376	0.000858069262927858	0	0	0	0.0779879160852211	0	0	0
GSM1785009_Treat	0.102861298811119	0	0.121541767549233	0.18244262700915	0.0408039806903756	0	0	0.0191129441055102	0.103911068951205	0	0	0.0854899723955829	0.233385230590141	0.0289577985913403	0	0.00919928153056948	0	0	0.0722940297757726	0	0	0
GSM1785016_Treat	0.0384955608629492	0	0.125506508791913	0.252714288185827	0.0601397409082906	0	0	0.0325840427383607	0.137725035117366	0	0	0.0348101059476582	0.229192714268036	0	0	0.0136184412107611	0	0	0	0.0703266552816226	0	0.00488690668721581
GSM1785042_Treat	0.0597851111869251	0	0.0662577156218526	0.159120442468355	0	0	0	0.0342414488978717	0.148883587309521	0	0.109495952009189	0.0453428503926432	0.231315059657288	0.0711650710710525	0.00618352130818678	0	0	0	0.0651863622182001	0.00302287785891615	0	0
GSM1785046_Treat	0.0794410850656954	0	0.122185352984132	0.0974672036206336	0.0951232160798483	0	0	0	0.117168991039207	0	0	0.0895340485670141	0.186345634437237	0.0234886117388183	0.0292344335526764	0.0211166018543473	0	0	0.131018668076609	0	0	0.00787615298378161
GSM1785052_Treat	0.0705104703802119	0	0.108756066677091	0.162597146579114	0.109518428917706	0	0	0.0388140949929194	0.0882847166067188	0	0.00978775548454039	0.0389548134619885	0.225663480802133	0.0549673804277437	0.00173809681262555	0.00693831546112395	0	0	0.0593645640155052	0.0241046693805791	0	0
GSM1784989_Treat	0.0946028818538956	0	0.130840433260926	0.189939750577516	0.0903159014867805	0	0	0.0718198118949183	0.0886708609666598	0	0	0.0758201934583067	0.192752605461715	0.0363759727720318	0	0.012681598683075	0	0	0	0.0161799895841759	0	0
GSM1784994_Treat	0.0469892367820238	0	0.0784264585612761	0.232848735887511	0	0	0	0.0676364346695096	0.0939474820319774	0	0.0469472684016667	0.0945181793922087	0.161877202760857	0.0919747467772093	0	0.00397587963934704	0	0	0.0808583750964137	0	0	0
GSM1785011_Treat	0	0	0.102182645037809	0.201631330101342	0.13426947196374	0	0	0.0285576254790253	0.0945549141595339	0	0.0102720467627663	0.054736429991825	0.230881561637881	0.0272055873268548	0.0100201923660553	0.0187102981797888	0	0	0.050903204106772	0.0360746928866075	0	0
GSM1785030_Treat	0.0823511055851276	0	0.08454861876195	0.255424006817863	0	0	0	0.0911116618506112	0.0869828525348357	0	0.00849660546006639	0.0993973570439063	0.161833098480213	0.0919419815552768	0	0.000478460327687337	0	0	0.0374342515824628	0	0	0
GSM1785047_Treat	0.0506093473949641	0	0.0744765393429105	0.272175699629413	0	0	0	0.0741635871863245	0.0947649300713602	0	0.0322680791210715	0.0948838984110067	0.177386779626728	0.0868988844198574	0	0	0	0	0.042372254796364	0	0	0
GSM1785045_Treat	0.0402405278466945	0	0.11308188307659	0.239193573307186	0.00892414449626476	0	0	0.0144260086118014	0.14050939164663	0	0	0.0675564776275841	0.181791908859297	0.00452211812429143	0	0.0678356599331652	0	0	0.0468908289329915	0.0273328228700291	0	0.0476946546674746
GSM1785007_Treat	0.0358502483548104	0	0.0663512561801303	0.236226165452542	0	0	0	0.0484237098440022	0.0904477410788603	0	0.0461229050284729	0.0762634484578943	0.171521123966845	0.0582036246264895	0	0.0483213454658806	0	0	0.122268431544072	0	0	0
GSM1785048_Treat	0	0.0073371935820547	0.101451614425617	0.0571374249222437	0.105750787251647	0	0	0.0104999152785968	0.130296621479152	0	0.033296938095659	0.133379264329545	0.190068583118166	0.0574259763371839	0	0.00873444418570255	0	0.0123972820044215	0.145037223207561	0	0	0.00718673178244913
GSM1784995_Treat	0.0612807103340126	0	0.0552956443230355	0.239199340954871	0	0	0	0.0287230522912852	0.146343561106011	0	0.0971335853458566	0.030201536573188	0.211786878912625	0.0603332189480412	0.0133092216756462	0	0	0	0.0563932495354276	0	0	0
GSM1785018_Treat	0.0782694415604567	0	0.0938282230117183	0.173421282808175	0.0340447817493055	0	0	0.0353290686166867	0.117620112123925	0	0.00252248060179608	0.0802246367003107	0.230203109651594	0.0639395890309199	0	0.00124591070070789	0	0.0221287071992727	0.0672226562451311	0	0	0
GSM1785023_Treat	0.070438004893347	0	0.131546225065377	0.119966293792675	0.106616652404573	0	0	0.0136065968531807	0.0896807623731405	0	0	0.0815236697229366	0.195377737626802	0.0588956822589168	0	0.00377491964027007	0	0	0.128573455368782	0	0	0
GSM1784991_Treat	0.0505160640632979	0	0.120048184765611	0.0947368602564814	0.113539170403234	0	0	0.029503384759863	0.0820489921145155	0	0	0.108137284976283	0.193135001496357	0.0532872903442453	0	0.0114131894115629	0	0.0136879252427656	0.129946652165783	0	0	0
GSM1784996_Treat	0.00582940870212021	0	0.0994760607182348	0.201260600358503	0.0638334371742978	0	0	0.0121977632173275	0.141057539731271	0	0.00121673576767294	0.0853265941459187	0.270314360727175	0.014091348039431	0.00213605619009188	0.0416884521740184	0	0	0.0615716430539375	0	0	0
GSM1785012_Treat	0.0490856173173268	0	0.0760847555204676	0.287582964444323	0	0	0	0.0531020977518978	0.0982867511200666	0	0.0348799345886417	0.0905755248358593	0.144165346089054	0.0815752049518982	0	0.024698409516686	0	0	0.0599633938637793	0	0	0
GSM1785032_Treat	0.0333195190645069	0	0.119934559772701	0.136345940810891	0.0430532122009439	0	0	0.052910121392488	0.174317510925463	0	0	0.128941403647465	0.179107061950864	0.0254583181907022	0	0	0	0.0180223607439314	0.0853370201174804	0.0032529711825631	0	0
GSM1785039_Treat	0.0731404113798366	0	0.108837465874762	0.210774313224042	0.0262386171863847	0	0	0.0396054570452262	0.135349521962122	0	0	0.0887062931338697	0.21799141053493	0.0266114331084672	0.00290501539368919	0.00571530930306571	0	0	0.0513869548739705	0.0127377969796341	0	0
GSM1785055_Treat	0.0838575473286438	0	0.0975298642494519	0.220156066942899	0.0887040899898941	0	0	0.0521006595400572	0.104340127313024	0	0	0.0460256957744451	0.172926874714825	0.0190819729494145	0	0.00947050907447432	0	0.0137432789943222	0.0560668207061814	0.035996492422367	0	0
GSM1785057_Treat	0.0266065172485578	0	0.0840636663960663	0.2356876299398	0.0228506468019335	0	0	0.0380151346110637	0.15946580982288	0	0	0.0881065846400994	0.237434405978648	0.0147829257558811	0	0.0126679647026976	0	0	0.0612268575910811	0.019091856511292	0	0
GSM1785040_Treat	0.0303673625353253	0	0.0739600430695138	0.281633564046606	0	0	0	0.0647025795210688	0.109570321891785	0	0.0155729518639364	0.107782731034218	0.152164414003682	0.071021833896351	0	0.0485719804594554	0	0	0.0446522176780571	0	0	0
GSM1785008_Treat	0.0605199618143305	0	0.0617283138058326	0.205969250217777	0.0142999468421662	0	0	0.0523785565199964	0.137555863652923	0	0.0262921405280923	0.0794603655369695	0.241939520514107	0.015629146811422	0.000985820817642053	0.0258149650301529	0	0	0.063536802774002	0.0138893451345875	0	0
