# Supplementary material for: Immune dysregulation in gestational diabetes mellitus: placental downregulation of CXCL9 and IL1RL1 and altered immune cell infiltration
Source: Front Cell Dev Biol. 2026 May 29;14:1803128. doi: 10.3389/fcell.2026.1803128 (PMC13260586; doi:10.3389/fcell.2026.1803128)
Supplement: Supplementary file 1 [file DataSheet1.zip › supplementary materials/Table S7.csv]

Biological_Meaning	MCP_FoldChange	CIBERSORT_FoldChange	MCP_P	CIBERSORT_P	Direction_Consistent	Either_Significant	Overall_Consistent
单核细胞/髓系细胞	0.986281150045398	2.15804461912203	0.256167485810483	6.48119425404932e-16	FALSE	TRUE	FALSE
自然杀伤细胞	0.991400845272932	0.537113327425927	0.144693964275916	6.48119425404932e-16	TRUE	TRUE	TRUE
T淋巴细胞	0.986993480552911	0.755315616692709	0.0331200384823646	6.48119425404932e-16	TRUE	TRUE	TRUE
