# Supplementary material for: Immune dysregulation in gestational diabetes mellitus: placental downregulation of CXCL9 and IL1RL1 and altered immune cell infiltration
Source: Front Cell Dev Biol. 2026 May 29;14:1803128. doi: 10.3389/fcell.2026.1803128 (PMC13260586; doi:10.3389/fcell.2026.1803128)
Supplement: Supplementary file 1 [file DataSheet1.zip › supplementary materials/Table S8.xls]

id	logFC	AveExpr	t	P.Value	adj.P.Val	B
IL1RL1	-1.4864078870118	0.4954692956706	-41.5952768497421	0.00314330189546121	0.125953281609084	-0.252542950096121
CXCL9	-0.379740332923679	3.65502990768278	-3.2096195383918	0.12531415136646	0.546022588720422	-5.63245164387446
